# Supplementary material for: Thermomechanical Stress Analysis of Hydrated Vital Gluten with Large Amplitude Oscillatory Shear Rheology
Source: Polymers (Basel). 2023 Aug 17;15(16):3442. doi: 10.3390/polym15163442 (PMC10459017; doi:10.3390/polym15163442)
Supplement: Supplementary file 1 [file polymers-15-03442-s001.zip]

Archive with 1 entries (1 files):
- polymers-2509011-supplementary.pdf
